# Supplementary material for: Targeted Screening and Quantification of Characteristic Sesquiterpene Lactones in Ambrosia artemisiifolia L. at Different Growth Stages
Source: Plants (Basel). 2024 Jul 25;13(15):2053. doi: 10.3390/plants13152053 (PMC11314284; doi:10.3390/plants13152053)
Supplement: Supplementary file 1 [file plants-13-02053-s001.zip]

Archive with 2 entries (2 files):
- FigS1.tif
- FigS2.tiff
